# Supplementary material for: The CoREST repressor complex mediates phenotype switching and therapy resistance in melanoma
Source: J Clin Invest. 2024 Feb 1;134(6):e171063. doi: 10.1172/JCI171063 (PMC10940100; doi:10.1172/JCI171063)
Supplement: Supporting data values [file jci-134-171063-s112.xlsx]

## Sheet: Fig 1C
Fold Change Normalized to DMSO
WM35 - DMSO	WM35 - corin	WM983B - DMSO	WM983B - corin	451Lu - DMSO	451Lu - corin	SKMel5-DMSO	SKMel5-corin
1.28848	0.449248	1.06474	0.610809	1.17057	0.335234	1.24085	0.777527
0.971707	0.562438	1.10601	0.540565	1.0512	0.316834	0.975098	1.07284
0.73981	0.507064	0.829249	0.688448	0.778227	0.33091	0.784049	1.11381
Sbcl2 - DMSO	Sbcl2 - corin	WM1552C - DMSO	WM1552C - corin	1205Lu - DMSO	1205Lu - corin	A375 - DMSO	A375 - corin
0.878167	1.76956	0.999027	1.50115	1.21035	0.759213	1.20281	0.144026
1.1437	1.38824	0.869941	1.2005	0.993832	0.78542	0.887522	0.242638
0.978132	1.55005	1.13103	1.23517	0.795816	0.988616	0.909673	0.227511

## Sheet: Fig 1D
Cell count
WM793		1205Lu
DMSO	corin	DMSO	corin
7	328	977	503
14	361	563	822
15	376	644	689
12	269	1056	372
15	347		578
14	376		475
9	401		287
17	388		536

## Sheet: Fig 1E
Puncta/cell
WM983B		1205Lu
DMSO	corin	DMSO	corin
16.7	19.2	14.4545	8.55556
11.5714	18.7778	15.75	7.25
15.8889	19.4	12.5556	10.3333
15.375	14.25	12.4545	6.84615
12.1333	16.3846	12.75	9.9
11	17.8333

## Sheet: Fig 1F
log[corin] (M)	WM35			Sbcl2			WM1552C			WM983B			1205Lu			451Lu			A375			SkMel5
-8	106.498	92.1586	90.6323	91.7716	111.751	110.286	96.834	121.93	103.887	97.9084	125.342	106.67	115.07	112.797	98.4502	114.168	94.7369	102.333	106.844	73.6062	111.174	129.286	114.024	96.4395
-7.52288	111.954	88.7811	85.5556	102.732	115.877	114.483	98.3883	115.004	105.294	103.342	114.326	107.086	112.302	89.8525	90.5831	110.245	92.7721	118.137	102.886	113.062	115.92	112.836	108.567	112.547
-7	80.933	88.0792	79.1624	117.618	127.465		95.006	109.388	95.0388	97.2523	107.492	94.7032	108.899	97.1433	112.225	70.5216	93.2631	89.9467	104.099	108.147	122.679	89.7592	98.4362	105.973
-6.52288	55.3593	58.5019	44.1697	101.689	113.708		78.9488	82.0399	81.3889	75.1391		79.8373	64.6788	70.0877	74.6882	71.9517	66.0972	67.0327	102.813	118.075	113.618	81.8871	95.6102	92.2344
-6	19.9499	20.5843	14.6842	54.2889	83.9334		42.0905	59.938	55.9929	46.2539	45.0244		33.6148	30.2971	48.3167	31.9939	56.1657	26.9365	86.7744	93.2796	92.4401	75.6202	69.7551	74.9176
-5.52288	8.40975	8.67972	13.6509	26.9754	20.2111	27.5746	39.93	33.9949	36.0939	39.8273	35.7766	34.2349	24.899	24.6111	31.3708	13.9339	16.0074	15.4344	17.1767	24.758	14.0606	20.031	17.9447	16.6721
-5	6.7019	10.758	7.1563	20.3709	18.0339	20.817	33.9949	25.9489	30.984	23.0735	33.4862	29.4157	18.2768	29.4366	19.9041	15.5479	8.15441	11.7529	12.9168	18.8983	21.3628	9.63796	10.2707	14.6764
-4.52288	9.09933	10.5529	9.29172	24.2677	22.3787	23.2778	29.0115	28.1839	33.2889	26.8691	29.2219	32.4212	25.1092	27.5067	30.0748	22.3396	13.647	12.5993	13.9788	16.5075	20.17	15.5302	15.6493	15.3836
-4	3.7452	7.04573	8.10683	7.54214	7.271	7.18376	20.9389	29.0399	26.2801	20.0682	22.1983	28.0993	24.9697	13.7319	18.5599	8.00388	9.30766	8.09632	14.6538	11.7588	16.1496	15.9035	15.8823	22.6423

## Sheet: Fig 2A
1205Lu							451Lu
DMSO			corin				DMSO			corin
0 h	24 h	72 h	0 h	24 h	72 h		0 h	24 h	72 h	0 h	24 h	72 h
1.03762	1.3698	1.19579	1.20711	1.95825	1.58295		0.81508	1.16684	1.18268	1.78662	0.967588	1.41474
1.08516	0.803321	1.13453	1.16164	1.36735	2.12693		0.81955	0.865234	1.81964	0.785278	1.19413	1.60198
0.816453	0.947381	1.14188	0.915668	1.53827	1.66626		1.34704	1.06448	1.03705	0.65266	1.47526	1.59398
0.822654	0.918081	1.01446	0.870194	1.72873	1.71527		1.09373	0.61549	0.620949	0.758456	1.38792	1.80523
0.845391	0.869247	1.22764	0.812319	1.46502	2.08282		0.81508	1.98704	0.869009	0.795709	1.38929	1.31392
0.915668	0.976682	0.909091	0.713105	1.85081	1.85494		1.59589	1.22825	0.939425	1.11161	1.26919	1.80203
1.19057	1.27213	1.12472	0.744109	1.55048	1.9064		0.992401	1.50938	0.864207	1.13247	1.64858	1.31071
0.897065	1.11586	1.03406	1.27119	1.61885	1.53639		0.858292	0.420334	1.01624	0.694382	1.07267	1.91406
0.882596	1.22574	0.891938	0.801984	1.15981	1.35996		0.730145	0.994882	0.869009	0.847862	1.87513	1.56678
1.11616	1.14272	0.830679	1.02315	1.78	1.48003		0.835941	1.19004	0.926622	1.37088	1.37291	1.46435
0.777181	0.568917	1.00466	0.845391	1.28434	2.42098		0.931307	0.993518	1.41474	1.20697	1.74957	1.45315
1.27945	0.835063	0.686106	1.29599	1.68478	1.75692		0.958128	0.925281	0.731376	1.353	0.947117	1.2611
1.05829	1.20132	0.70816	1.07689	1.50897	1.99461		1.08777	0.892528	0.700968	1.36045	1.28693	1.2339
1.1265	1.20864	1.20804	0.731707	1.67989	1.64666		0.843391	1.34698	0.955429	0.993891	1.28284	1.20189
1.00868	1.09144	0.666503	1.1265	1.79709	0.950747		0.597526	0.524053	0.670561	0.549844	1.23917	2.13491
0.905333	1.00598	1.09777	0.791649	1.28678	1.87209		0.81955	1.32242	1.59558	1.42155	1.72637	0.989037
1.01695	0.637285	0.77677	1.02108	0.979123	1.48983		0.65415	0.962129	0.8338	1.12204	1.02491	1.22109
1.00455	1.03772	0.887037	1.17611	1.3698	2.19309		2.16808	0.548618	0.841802	0.858292	1.66905	1.32672
1.04175	0.932731	1.10022	1.09756	1.84349	1.64911		1.22932	0.758785	0.944227	0.666071	0.665984	1.87725
1.17197	0.839946	1.35996	1.29186	1.25748	1.9652		0.807629	0.683726	1.16668	1.24274	0.93074	1.83564

## Sheet: Fig 2B
451Lu
DMSO	corin
11.9403	66.6667
25.6637	57.1429
44.7917	56.25
14.9425	55.1282
17.9104	21.7391
22.3684	52.2727
27.1186	21.0526
3.92157	19.0476
8.57143	41.6667
20.1149	26.9231
18.4466	77.7778
4.08163	48
5.05051	20
5.74713
13.2075

## Sheet: Fig 3A
SKMel28-R								1205Lu-R								A375-R
PLX (UM)	PLX			PLX + corin (1 uM)				PLX (UM)	PLX			PLX + corin (1 uM)				PLX (UM)	PLX			PLX + corin (1 uM)
0	0.971081	1.02411	1.00481	0.991803	0.945375	1.06282		0	0.923633	0.978425	1.09794	0.964078	0.969237	1.06669		0	1.06799	0.940781	0.991232	0.999609	1.04839	0.951999
0.001	1.0544	0.929118	0.89254	0.6721	0.853462	0.725602		0.001	0.948665	0.987607	1.07597	0.908272	0.822806	0.921709		0.001	1.06396	1.09668	0.961817	0.965657	0.941989	0.908619
0.01	0.92429	1.00845	1.01409	0.567598	0.555309	0.610743		0.01	0.95495	0.964966	0.975849	0.698398	0.615278	0.620588		0.01	0.913221	0.943365	0.919548	0.806069	0.844965	0.859719
0.1	1.04869	0.927142	0.959206	0.443861	0.431052	0.373488		0.1	1.04548	1.11528	0.999022	0.527918	0.469115	0.406858		0.1	0.848872	0.982796	0.948951	0.660827	0.724171	0.632077
1	0.924607	1.05026	1.00618	0.359606	0.339123	0.31587		1	1.05072	1.04577	0.940019	0.397957	0.31853	0.332573		1	0.868685	0.925487	0.841311	0.414463	0.453343	0.467954
5	1.1127	1.027	1.03948	0.266259	0.284945	0.299941		5	0.965285	1.0459	1.08489	0.220757	0.217488	0.245618		5	0.780623	0.839978	0.74939	0.289151	0.361351	0.342071
10	0.930484	1.05452	0.914013	0.285445	0.250603	0.229355		10	1.12598	1.03866	0.998601	0.208782	0.213263	0.203945		10	0.736986	0.74813	0.808686	0.386171	0.270856	0.320533

## Sheet: Fig 3B
Scr	RCOR1 Sh1	RCOR2 Sh2
0.979509	0.265114	0.229245
0.962809	0.305207	0.230186
1.06036	0.277522	0.228725

## Sheet: Fig 3C
451Lu-R										1205Lu-R
	PLX (UM)	0	0.001	0.01	0.1	1	10				PLX (UM)	0	0.001	0.01	0.1	1	10
Fold Change	451Lu R scr	1	0.960176	0.971782	0.953178	0.920175	0.881521			Fold Change	1205Lu R scr	1	0.991052	1.02106	1.03128	0.991202	1.03106
SD		0.0439632	0.0326874	0.0123501	0.032089	0.054587	0.0669766			SD		0.0251746	0.0335989	0.0510048	0.0450322	0.0256796	0.0512078
Fold Change	451Lu R sh1 COREST1	1	0.921256	0.820128	0.75371	0.651036	0.551024			Fold Change	1205Lu R sh1 COREST1	1	0.951128	0.831105	0.650356	0.571557	0.490568
SD		0.0243839	0.0323255	0.0530435	0.0432023	0.0557044	0.0522081			SD		0.0356901	0.0229617	0.0560178	0.0612712	0.05417	0.0310778
Fold Change	451Lu R sh2 COREST1	1	0.890671	0.785602	0.696259	0.553506	0.4652			Fold Change	1205Lu R sh2 COREST1	1	0.920065	0.750257	0.596577	0.485625	0.392567
SD		0.053059	0.01586	0.02879	0.0210852	0.0171205	0.035178			SD		0.0120775	0.0312788	0.0500127	0.0610221	0.0317851	0.025784

## Sheet: Fig 3D
	451Lu-R											1205Lu-R
corin log[C]	corin			corin + 1uM PLX4032			corin + 5uM PLX4032				corin log[C]	corin			corin + 1uM PLX4032			corin + 5uM PLX4032
-7.52288	99.2409	91.5187	102.171	98.0842	95.0836	96.17	94.9661	100.865	93.9288		-7.52288	98.1719	98.9534	96.1353	102.041	96.9762	98.0278	101.617	100.64	98.9218
-7	96.7874	91.485	97.7762	87.9156	82.6961	81.6544	80.033	86.4793	86.3024		-7	89.0673	87.6589	93.759	80.2523	85.2571	78.0969	79.6227	79.5483	84.0288
-6.52288	82.0581	86.2042	83.4163	63.2347	66.4193	71.1258	55.2486	53.1886	52.1833		-6.52288	84.8499	85.5671	79.3242	71.0258	66.9223	68.0214	51.8466	57.5673	59.8644
-6	69.1934	64.716	67.9771	43.6192	50.6112	46.9501	32.1177	36.446	37.8967		-6	67.8897	69.0636	64.0902	47.1463	47.0845	40.9911	35.9223	35.4402	38.6879
-5.52288	53.2395	48.3672	51.8329	30.1989	27.5151	28.0661	19.322	23.6385	23.6052		-5.52288	41.5647	45.6519	49.4967	33.8779	32.244	28.5876	20.9418	27.1915	27.7659
-5	22.2533	27.4555	31.2017	14.769	15.9451	15.2858	12.8095	13.2448	15.1538		-5	28.5879	28.292	22.5573	14.9113	13.9138	19.6411	12.5743	13.5151	15.9273
-4.52288	11.7528	11.3328	15.9783	11.8352	10.292	12.1703	12.2932	10.5635	10.4684		-4.52288	16.2822	17.0838	16.5733	12.883	15.1387	12.2625	10.556	12.158	12.6301
-4	14.4666	18.5401	10.4191	13.1247	10.7152	11.1521	10.724	12.8703	11.6018		-4	13.1608	11.0417	12.814	12.8633	10.2647	11.1676	11.0136	10.6786	12.0699

[truncated: 42 more sheets: Fig3E, Fig 3F, Fig 4A, Fig 4B, Fig 4C, Fig 7B, Fig 7C, Fig 8A, Fig 8E, Fig 9B, Fig 9C, Fig 9D, Fig 9E, Fig 9F, Fig 10A, Fig 10C, Fig 10D, Fig 11A, Fig 11B, Fig 11C …]
